# Supplementary material for: Attenuated inflammatory profile following single and repeated handgrip exercise and remote ischemic preconditioning in patients with cerebral small vessel disease
Source: Front Physiol. 2022 Nov 21;13:1026711. doi: 10.3389/fphys.2022.1026711 (PMC9719941; doi:10.3389/fphys.2022.1026711)
Supplement: Supplementary file 1 [file Table1.XLSX]

## Sheet: NPX Data
CONDITIONED	Olink NPX Manager 3.0.0.365
NPX data
Panel	Olink Target 96 Inflammation(v.3022)
Assay	Uniprot ID	OlinkID
IL8	P10145	OID00471
VEGFA	P15692	OID00472
CD8A	P01732	OID05124
MCP-3	P80098	OID00474
GDNF	P39905	OID00475
CDCP1	Q9H5V8	OID00476
CD244	Q9BZW8	OID00477
IL7	P13232	OID00478
OPG	O00300	OID00479
LAP TGF-beta-1	P01137	OID00480
uPA	P00749	OID00481
IL6	P05231	OID00482
IL-17C	Q9P0M4	OID00483
MCP-1	P13500	OID00484
IL-17A	Q16552	OID00485
CXCL11	O14625	OID00486
AXIN1	O15169	OID00487
TRAIL	P50591	OID00488
IL-20RA	Q9UHF4	OID00489
CXCL9	Q07325	OID00490
CST5	P28325	OID00491
IL-2RB	P14784	OID00492
IL-1 alpha	P01583	OID00493
OSM	P13725	OID00494
IL2	P60568	OID00495
CXCL1	P09341	OID00496
TSLP	Q969D9	OID00497
CCL4	P13236	OID00498
CD6	P30203	OID00499
SCF	P21583	OID00500
IL18	Q14116	OID00501
SLAMF1	Q13291	OID00502
TGF-alpha	P01135	OID00503
MCP-4	Q99616	OID00504
CCL11	P51671	OID00505
TNFSF14	O43557	OID00506
FGF-23	Q9GZV9	OID00507
IL-10RA	Q13651	OID00508
FGF-5	P12034	OID00509
MMP-1	P03956	OID00510
LIF-R	P42702	OID00511
FGF-21	Q9NSA1	OID00512
CCL19	Q99731	OID00513
IL-15RA	Q13261	OID00514
IL-10RB	Q08334	OID00515
IL-22 RA1	Q8N6P7	OID00516
IL-18R1	Q13478	OID00517
PD-L1	Q9NZQ7	OID00518
Beta-NGF	P01138	OID00519
CXCL5	P42830	OID00520
TRANCE	O14788	OID00521
HGF	P14210	OID00522
IL-12B	P29460	OID00523
IL-24	Q13007	OID00524
IL13	P35225	OID00525
ARTN	Q5T4W7	OID00526
MMP-10	P09238	OID00527
IL10	P22301	OID00528
TNF	P01375	OID05548
CCL23	P55773	OID00530
CD5	P06127	OID00531
CCL3	P10147	OID00532
Flt3L	P49771	OID00533
CXCL6	P80162	OID00534
CXCL10	P02778	OID00535
4E-BP1	Q13541	OID00536
IL-20	Q9NYY1	OID00537
SIRT2	Q8IXJ6	OID00538
CCL28	Q9NRJ3	OID00539
DNER	Q8NFT8	OID01213
EN-RAGE	P80511	OID00541
CD40	P25942	OID00542
IL33	O95760	OID00543
IFN-gamma	P01579	OID05547
FGF-19	O95750	OID00545
IL4	P05112	OID00546
LIF	P15018	OID00547
NRTN	Q99748	OID00548
MCP-2	P80075	OID00549
CASP-8	Q14790	OID00550
CCL25	O15444	OID00551
CX3CL1	P78423	OID00552
TNFRSF9	Q07011	OID00553
NT-3	P20783	OID00554
TWEAK	O43508	OID00555
CCL20	P78556	OID00556
ST1A1	P50225	OID00557
STAMBP	O95630	OID00558
IL5	P05113	OID00559
ADA	P00813	OID00560
TNFB	P01374	OID00561
CSF-1	P09603	OID00562
